# Supplementary material for: LIDAR-based characterization and conservation of the first theropod dinosaur trackways from Arkansas, USA
Source: PLoS One. 2018 Jan 2;13(1):e0190527. doi: 10.1371/journal.pone.0190527 (PMC5749850; doi:10.1371/journal.pone.0190527)
Supplement: S3 Table — See Fig 9a for illustration of track parameters. (XLSX) [file pone.0190527.s004.xlsx]

## Sheet: S3 Table. Trackmaker parameters
S3 Table. Tridactyl track parameters for determining theropod vs. ornithopod origin										See Fig 9a for explanation of parameters
Trackway	Track number	Parameter	Length (cm)
BT1	1	BL2	17.1
BT1	1	BL3	29.8
BT1	1	BL4	16.9
BT1	1	K	32.2
BT1	1	L, L3	51.2
BT1	1	L2	47
BT1	1	L4	40
BT1	1	M	30.5
BT1	1	R	38.5
BT1	1	W	43.7
BT1	1	WB2	13.1
BT1	1	WB3	17.1
BT1	1	WB4	13.6
BT1	1	WM2	8.5
BT1	1	WM3	8.6
BT1	1	WM4	8.4
BT1	2	BL2	19.2
BT1	2	BL3	26.7
BT1	2	BL4	15.7
BT1	2	K	20.9
BT1	2	L, L3	48.5
BT1	2	L2	47
BT1	2	L4	44
BT1	2	M	21.4
BT1	2	R	22.2
BT1	2	W	41.9
BT1	2	WB2	12.5
BT1	2	WB3	14.2
BT1	2	WB4	11.5
BT1	2	WM2	11.2
BT1	2	WM3	7.8
BT1	2	WM4	6.7
BT1	3	BL2	14.1
BT1	3	BL3	23.4
BT1	3	BL4	12.2
BT1	3	K	22.5
BT1	3	L, L3	44.2
BT1	3	L2	47
BT1	3	L4	47
BT1	3	M	23.9
BT1	3	R	20.8
BT1	3	W	41
BT1	3	WB2	11.5
BT1	3	WB3	15.8
BT1	3	WB4	12.2
BT1	3	WM2	7.8
BT1	3	WM3	7.8
BT1	3	WM4	6.1
BT1	4	BL2	15.7
BT1	4	BL3	22.2
BT1	4	BL4	19.2
BT1	4	K	24.6
BT1	4	L, L3	46.3
BT1	4	L2	39
BT1	4	L4	40
BT1	4	M	24.3
BT1	4	R	24.3
BT1	4	W	33.2
BT1	4	WB2	12.1
BT1	4	WB3	12.1
BT1	4	WB4	13.8
BT1	4	WM2	8.5
BT1	4	WM3	9
BT1	4	WM4	10.7
BT1	5	L, L3	47
BT1	5	W	43.5
BT1	7	BL2	22.4
BT1	7	BL3	31
BT1	7	BL4	15.2
BT1	7	K	17.8
BT1	7	L, L3	46.7
BT1	7	L2	55
BT1	7	L4	42
BT1	7	M	18.2
BT1	7	R	16.7
BT1	7	W	44.6
BT1	7	WB2	13.3
BT1	7	WB3	17.2
BT1	7	WB4	11
BT1	7	WM2	6.7
BT1	7	WM3	8.7
BT1	7	WM4	7.2
BT1	8	BL2	12.3
BT1	8	BL3	22
BT1	8	BL4	14.5
BT1	8	K	27.8
BT1	8	L, L3	46
BT1	8	L2	43
BT1	8	L4	42
BT1	8	M	23.1
BT1	8	R	24.6
BT1	8	W	41.4
BT1	8	WB2	10.7
BT1	8	WB3	15.9
BT1	8	WB4	12
BT1	8	WM2	5.5
BT1	8	WM3	7.5
BT1	8	WM4	6
BT1	9	BL2	23.1
BT1	9	BL3	24.8
BT1	9	BL4	11.8
BT1	9	K	26.6
BT1	9	L, L3	50.9
BT1	9	L2	48
BT1	9	L4	42
BT1	9	M	26.7
BT1	9	R	26.9
BT1	9	W	42.3
BT1	9	WB2	13.7
BT1	9	WB3	16.1
BT1	9	WB4	11.4
BT1	9	WM2	9.5
BT1	9	WM3	13
BT1	9	WM4	6.7
BT1	10	BL2	12
BT1	10	BL3	23.4
BT1	10	BL4	19.6
BT1	10	K	34.2
BT1	10	L, L3	51
BT1	10	L2	41
BT1	10	L4	40
BT1	10	M	23.2
BT1	10	R	27.9
BT1	10	W	40.4
BT1	10	WB2	14.4
BT1	10	WB3	16.5
BT1	10	WB4	13.7
BT1	10	WM2	6.9
BT1	10	WM3	4.9
BT1	10	WM4	8.2
BT1	11	BL2	24
BT1	11	BL3	31.9
BT1	11	BL4	17.7
BT1	11	K	22.2
BT1	11	L, L3	51.4
BT1	11	L2	29
BT1	11	L4	34
BT1	11	M	19.9
BT1	11	R	19.3
BT1	11	W	42.6
BT1	11	WB2	9.8
BT1	11	WB3	13.5
BT1	11	WB4	12.4
BT1	11	WM2	10
BT1	11	WM3	10
BT1	11	WM4	8.6
BT1	12	BL2	18.6
BT1	12	BL3	27.3
BT1	12	BL4	18.7
BT1	12	K	22.8
BT1	12	L, L3	49.1
BT1	12	L2	29
BT1	12	L4	33
BT1	12	M	19.8
BT1	12	R	20.8
BT1	12	W	39.4
BT1	12	WB2	15.9
BT1	12	WB3	9.4
BT1	12	WB4	12.6
BT1	12	WM2	6.4
BT1	12	WM3	7.3
BT1	12	WM4	6.7
BT1	13	BL2	33.2
BT1	13	K	40.5
BT1	13	L, L3	68.1
BT1	13	W	56.2
BT1	13	WB2	16.7
BT1	13	WM2	12
BT1	15	BL2	18.1
BT1	15	BL3	27
BT1	15	BL4	19.8
BT1	15	K	23.5
BT1	15	L, L3	49.7
BT1	15	L2	41
BT1	15	L4	33
BT1	15	M	24.1
BT1	15	R	23
BT1	15	W	42.7
BT1	15	WB2	10.7
BT1	15	WB3	13.8
BT1	15	WB4	14.4
BT1	15	WM2	6.8
BT1	15	WM3	8.2
BT1	15	WM4	10.6
BT2	1	BL2	21.3
BT2	1	BL3	26.1
BT2	1	BL4	15.7
BT2	1	K	24.6
BT2	1	L, L3	48.4
BT2	1	L2	58
BT2	1	L4	49
BT2	1	M	23.3
BT2	1	R	22.7
BT2	1	W	46.5
BT2	1	WB2	12.2
BT2	1	WB3	16.6
BT2	1	WB4	11.1
BT2	1	WM2	9.8
BT2	1	WM3	8.8
BT2	1	WM4	6.4
BT2	4	BL2	14.7
BT2	4	BL3	31.9
BT2	4	BL4	21
BT2	4	K	21.8
BT2	4	L, L3	53
BT2	4	L2	45
BT2	4	L4	44
BT2	4	M	19.7
BT2	4	R	21.4
BT2	4	W	45.1
BT2	4	WB2	11.8
BT2	4	WB3	9.6
BT2	4	WB4	14.2
BT2	4	WM2	9.4
BT2	4	WM3	7.5
BT2	4	WM4	8.3
BT2	5	BL2	19.3
BT2	5	BL3	28.1
BT2	5	BL4	16.8
BT2	5	K	25.1
BT2	5	L, L3	49.8
BT2	5	L2	64
BT2	5	L4	53
BT2	5	M	22.9
BT2	5	R	21.8
BT2	5	W	42
BT2	5	WB2	9
BT2	5	WB3	17.1
BT2	5	WB4	10
BT2	5	WM2	8.7
BT2	5	WM3	10
BT2	5	WM4	7.5
BT2	6	BL2	24.1
BT2	6	BL3	29.1
BT2	6	BL4	13.8
BT2	6	K	28.6
BT2	6	L, L3	56.8
BT2	6	L2	56
BT2	6	L4	58
BT2	6	M	28.5
BT2	6	R	28.3
BT2	6	W	41.6
BT2	6	WB2	11.2
BT2	6	WB3	12
BT2	6	WB4	12.3
BT2	6	WM2	9
BT2	6	WM3	11.9
BT2	6	WM4	8.5
BT2	8	BL2	18.7
BT2	8	BL3	25.5
BT2	8	BL4	23.7
BT2	8	K	28.6
BT2	8	L, L3	49.7
BT2	8	L2	58
BT2	8	L4	68
BT2	8	M	22.8
BT2	8	R	24.2
BT2	8	W	45.3
BT2	8	WB2	14.5
BT2	8	WB3	11.4
BT2	8	WB4	15.2
BT2	8	WM2	9.1
BT2	8	WM3	9
BT2	8	WM4	10.5
BT2	9	BL2	25
BT2	9	BL3	29.3
BT2	9	BL4	18.5
BT2	9	K	32.9
BT2	9	L, L3	60.2
BT2	9	L2	78
BT2	9	L4	69
BT2	9	M	33.5
BT2	9	R	31.8
BT2	9	W	50.8
BT2	9	WB2	15.2
BT2	9	WB3	18.9
BT2	9	WB4	13.3
BT2	9	WM2	10.3
BT2	9	WM3	12.6
BT2	9	WM4	9.8
BT2	10	BL2	15.4
BT2	10	BL3	26.3
BT2	10	BL4	18.8
BT2	10	K	28
BT2	10	L, L3	51.4
BT2	10	L2	61
BT2	10	L4	61
BT2	10	M	27.3
BT2	10	R	26.5
BT2	10	W	43
BT2	10	WB2	10.5
BT2	10	WB3	14.5
BT2	10	WB4	11.8
BT2	10	WM2	8.6
BT2	10	WM3	7.6
BT2	10	WM4	7.7
BT2	11	BL2	25.2
BT2	11	BL3	30.7
BT2	11	BL4	13.9
BT2	11	K	27.2
BT2	11	L, L3	55.8
BT2	11	L2	52
BT2	11	L4	42
BT2	11	M	24.9
BT2	11	R	25.9
BT2	11	W	43.7
BT2	11	WB2	12.4
BT2	11	WB3	15.5
BT2	11	WB4	12.5
BT2	11	WM2	11
BT2	11	WM3	9.2
BT2	11	WM4	8.3
BT2	12	BL2	15.9
BT2	12	BL3	24.9
BT2	12	BL4	16.4
BT2	12	K	27.2
BT2	12	L, L3	50
BT2	12	L2	66
BT2	12	L4	72
BT2	12	M	26.2
BT2	12	R	26
BT2	12	W	46.8
BT2	12	WB2	13.2
BT2	12	WB3	17.5
BT2	12	WB4	11.9
BT2	12	WM2	7.7
BT2	12	WM3	7.6
BT2	12	WM4	9
BT2	13	BL2	29.5
BT2	13	BL3	36.5
BT2	13	BL4	21.5
BT2	13	K	24.1
BT2	13	L, L3	60.8
BT2	13	L2	68
BT2	13	L4	62
BT2	13	M	24.8
BT2	13	R	23.6
BT2	13	W	44.7
BT2	13	WB2	10.9
BT2	13	WB3	11.8
BT2	13	WB4	15.1
BT2	13	WM2	14.9
BT2	13	WM3	9.2
BT2	13	WM4	11.2
BT2	14	BL2	24.2
BT2	14	BL3	29.9
BT2	14	BL4	19.1
BT2	14	K	21.2
BT2	14	L, L3	50.6
BT2	14	L2	63
BT2	14	L4	58
BT2	14	M	25.4
BT2	14	R	21.7
BT2	14	W	48.1
BT2	14	WB2	12.9
BT2	14	WB3	15.4
BT2	14	WB4	14.3
BT2	14	WM2	10.3
BT2	14	WM3	8.5
BT2	14	WM4	10.6
BT2	15	BL2	33.3
BT2	15	BL3	36.6
BT2	15	BL4	16
BT2	15	K	24.3
BT2	15	L, L3	61.3
BT2	15	L2	58
BT2	15	L4	65
BT2	15	M	24.6
BT2	15	R	25.3
BT2	15	W	51.4
BT2	15	WB2	15.4
BT2	15	WB3	17
BT2	15	WB4	17.1
BT2	15	WM2	12.5
BT2	15	WM3	13.6
BT2	15	WM4	10.4
BT3	1	BL2	17.5
BT3	1	BL3	25.1
BT3	1	BL4	14.2
BT3	1	K	34.5
BT3	1	L, L3	57.9
BT3	1	L2	41
BT3	1	L4	36
BT3	1	M	34.9
BT3	1	R	33.9
BT3	1	W	43
BT3	1	WB2	19.3
BT3	1	WB3	13.6
BT3	1	WB4	13.1
BT3	1	WM2	10.2
BT3	1	WM3	9.4
BT3	1	WM4	11.2
BT3	2	BL2	10.4
BT3	2	BL3	22.2
BT3	2	BL4	18
BT3	2	K	12.1
BT3	2	L, L3	34
BT3	2	L2	22
BT3	2	L4	31
BT3	2	M	14.8
BT3	2	R	11.8
BT3	2	W	31.9
BT3	2	WB2	8.7
BT3	2	WB3	12.3
BT3	2	WB4	9
BT3	2	WM2	7
BT3	2	WM3	6.2
BT3	2	WM4	8.6
BT3	3	BL2	15.3
BT3	3	BL3	21.2
BT3	3	BL4	9
BT3	3	K	14.7
BT3	3	L, L3	34.6
BT3	3	L2	30
BT3	3	L4	25
BT3	3	M	13.9
BT3	3	R	13.7
BT3	3	W	30.8
BT3	3	WB2	7
BT3	3	WB3	10
BT3	3	WB4	9.9
BT3	3	WM2	6.6
BT3	3	WM3	6.2
BT3	3	WM4	8.2
BT4	1	BL2	15.8
BT4	1	BL3	22.3
BT4	1	BL4	12.8
BT4	1	K	28.6
BT4	1	L, L3	51.3
BT4	1	M	29.7
BT4	1	R	29.3
BT4	1	W	38
BT4	1	WB2	12.9
BT4	1	WB3	8.5
BT4	1	WB4	13.6
BT4	1	WM2	10
BT4	1	WM3	8.2
BT4	1	WM4	10
BT4	2	BL2	6.1
BT4	2	BL3	13.4
BT4	2	BL4	10.9
BT4	2	L2	32
BT4	2	L4	29
BT4	2	WB2	12.7
BT4	2	WB3	9.4
BT4	2	WB4	10.4
BT4	3	BL2	18.3
BT4	3	BL3	26.9
BT4	3	BL4	13
BT4	3	K	20.4
BT4	3	L, L3	48.2
BT4	3	L2	32
BT4	3	L4	30
BT4	3	M	22.5
BT4	3	R	20.5
BT4	3	W	38.2
BT4	3	WB2	12.3
BT4	3	WB3	12.3
BT4	3	WB4	8.3
BT4	3	WM2	4.2
BT4	3	WM3	8.9
BT4	3	WM4	7.1
BT4	4	BL2	8.6
BT4	4	BL3	19.3
BT4	4	BL4	10.7
BT4	4	K	25.4
BT4	4	L, L3	43.8
BT4	4	M	23.5
BT4	4	R	24.7
BT4	4	W	34.8
BT4	4	WB2	9.4
BT4	4	WB3	11.3
BT4	4	WB4	13.9
BT4	4	WM2	7.7
BT4	4	WM3	5.5
BT4	4	WM4	8.3
BT4	7	L, L3	42.6
BT4	7	W	40.1
BT4	8	BL2	14.1
BT4	8	BL3	20.2
BT4	8	BL4	11.9
BT4	8	K	29.5
BT4	8	L, L3	49.4
BT4	8	L2	36
BT4	8	L4	35
BT4	8	M	29.6
BT4	8	R	29.6
BT4	8	W	36.8
BT4	8	WB2	13.7
BT4	8	WB3	11
BT4	8	WB4	11.2
BT4	8	WM2	7.2
BT4	8	WM3	7.9
BT4	8	WM4	7.2
BT4	9	BL2	8.7
BT4	9	BL3	11.5
BT4	9	BL4	8.5
BT4	9	K	33.1
BT4	9	L, L3	46.6
BT4	9	L2	27
BT4	9	L4	25
BT4	9	M	35.1
BT4	9	R	31.2
BT4	9	W	33.2
BT4	9	WB2	12.2
BT4	9	WB3	12.4
BT4	9	WB4	10.6
BT4	9	WM2	9.7
BT4	9	WM3	7.4
BT4	9	WM4	7.9
BT4	10	BL2	16.6
BT4	10	BL3	23.1
BT4	10	BL4	14.9
BT4	10	K	25.6
BT4	10	L, L3	48.5
BT4	10	L2	29
BT4	10	L4	30
BT4	10	M	24.6
BT4	10	R	24.7
BT4	10	W	41.8
BT4	10	WB2	11
BT4	10	WB3	12.1
BT4	10	WB4	9.4
BT4	10	WM2	7.1
BT4	10	WM3	10.3
BT4	10	WM4	10
BT4	12A	BL2	14.5
BT4	12A	BL3	15.9
BT4	12A	BL4	10.7
BT4	12A	K	23.9
BT4	12A	L, L3	38.3
BT4	12A	M	25.6
BT4	12A	R	25.5
BT4	12A	W	30.6
BT4	12A	WB2	10.9
BT4	12A	WB3	12.4
BT4	12A	WB4	9.1
BT4	12A	WM2	8.9
BT4	12A	WM3	10.1
BT4	12A	WM4	6.2
BT4	12B	L, L3	32.1
BT4	12B	W	33.1
BT4	LEFT	BL2	13.5
BT4	LEFT	BL3	20.3
BT4	LEFT	BL4	13.6
BT4	LEFT	K	25.6
BT4	LEFT	L, L3	45.5
BT4	LEFT	L2	25
BT4	LEFT	L4	28
BT4	LEFT	M	25.6
BT4	LEFT	R	24.5
BT4	LEFT	W	40.1
BT4	LEFT	WB2	8
BT4	LEFT	WB3	12.3
BT4	LEFT	WB4	14.9
BT4	LEFT	WM2	5.7
BT4	LEFT	WM3	13.8
BT4	LEFT	WM4	10.7
BT5	1	BL2	18.6
BT5	1	BL3	28
BT5	1	BL4	10.1
BT5	1	K	18.4
BT5	1	L, L3	45.5
BT5	1	M	19
BT5	1	R	17.7
BT5	1	W	37.9
BT5	1	WB2	10
BT5	1	WB3	12.6
BT5	1	WB4	9.1
BT5	1	WM2	7.7
BT5	1	WM3	8.6
BT5	1	WM4	7
BT5	3	BL2	18.4
BT5	3	BL3	27.9
BT5	3	BL4	15
BT5	3	K	20.5
BT5	3	L, L3	46.2
BT5	3	L2	35
BT5	3	L4	33
BT5	3	M	18.6
BT5	3	R	19
BT5	3	W	36.9
BT5	3	WB2	8
BT5	3	WB3	13
BT5	3	WB4	9.8
BT5	3	WM2	8.5
BT5	3	WM3	9.9
BT5	3	WM4	7.6
BT5	4	BL2	19.1
BT5	4	BL3	28.5
BT5	4	BL4	13.5
BT5	4	K	23.2
BT5	4	L, L3	50.6
BT5	4	L2	42
BT5	4	L4	29
BT5	4	M	23.6
BT5	4	R	22.3
BT5	4	W	35.8
BT5	4	WB2	8.4
BT5	4	WB3	12.3
BT5	4	WB4	10.8
BT5	4	WM2	7.8
BT5	4	WM3	10.3
BT5	4	WM4	7.4
BT5	5	BL2	18.3
BT5	5	BL3	32.6
BT5	5	BL4	16.6
BT5	5	K	20
BT5	5	L, L3	51
BT5	5	M	19.5
BT5	5	R	18.7
BT5	5	W	32.8
BT5	5	WB2	9
BT5	5	WB3	11.6
BT5	5	WB4	8.3
BT5	5	WM2	8.5
BT5	5	WM3	10.2
BT5	5	WM4	7
BT5	6	BL2	17.5
BT5	6	BL3	29.1
BT5	6	BL4	12.5
BT5	6	K	29.4
BT5	6	L, L3	46.1
BT5	6	M	28.8
BT5	6	R	17.4
BT5	6	W	33.4
BT5	6	WB2	10.5
BT5	6	WB3	10.5
BT5	6	WB4	9.4
BT5	6	WM2	8.8
BT5	6	WM3	10.9
BT5	6	WM4	8.8
BT5	7	BL2	10.4
BT5	7	BL3	22.6
BT5	7	BL4	11
BT5	7	K	28.4
BT5	7	L, L3	49.4
BT5	7	M	28.7
BT5	7	R	27.9
BT5	7	W	38.3
BT5	7	WB2	12
BT5	7	WB3	14.4
BT5	7	WB4	11.7
BT5	7	WM2	9.6
BT5	7	WM3	8.6
BT5	7	WM4	9.5
BT5	8	BL2	18.1
BT5	8	BL3	26
BT5	8	BL4	11.2
BT5	8	K	17.6
BT5	8	L, L3	44
BT5	8	L2	39
BT5	8	L4	35
BT5	8	M	23
BT5	8	R	18.5
BT5	8	W	37.5
BT5	8	WB2	8.2
BT5	8	WB3	11.2
BT5	8	WB4	8.1
BT5	8	WM2	5.8
BT5	8	WM3	9.3
BT5	8	WM4	5.6
BT5	9	BL2	16.4
BT5	9	BL3	26.4
BT5	9	BL4	18.3
BT5	9	K	24.7
BT5	9	L, L3	50.6
BT5	9	L2	40
BT5	9	L4	37
BT5	9	M	24.7
BT5	9	R	24.2
BT5	9	W	40
BT5	9	WB2	8.9
BT5	9	WB3	11.1
BT5	9	WB4	10.8
BT5	9	WM2	6
BT5	9	WM3	7.5
BT5	9	WM4	4.9
BT5	10	BL2	13.2
BT5	10	BL3	26.7
BT5	10	BL4	12.7
BT5	10	K	12.2
BT5	10	L, L3	39.3
BT5	10	M	14.8
BT5	10	R	12.6
BT5	10	W	35.5
BT5	10	WB2	8.4
BT5	10	WB3	11.2
BT5	10	WB4	10.5
BT5	10	WM2	6.8
BT5	10	WM3	8.3
BT5	10	WM4	9
BT5	12	BL2	19.3
BT5	12	BL3	27.3
BT5	12	BL4	10
BT5	12	K	14.4
BT5	12	L, L3	41.1
BT5	12	M	15
BT5	12	R	13.3
BT5	12	W	30
BT5	12	WB2	8.5
BT5	12	WB3	9.4
BT5	12	WB4	7.1
BT5	12	WM2	8.6
BT5	12	WM3	9.5
BT5	12	WM4	7.6
BT5	13	BL2	17.7
BT5	13	BL3	29
BT5	13	BL4	19.5
BT5	13	K	22.2
BT5	13	L, L3	49.6
BT5	13	M	21.2
BT5	13	R	20.9
BT5	13	W	37.6
BT5	13	WB2	12.2
BT5	13	WB3	11.2
BT5	13	WB4	10
BT5	13	WM2	9.7
BT5	13	WM2	8.3
BT5	13	WM3	9.1
BT5	14	BL2	19.9
BT5	14	BL3	27.8
BT5	14	BL4	16.4
BT5	14	K	22.8
BT5	14	L, L3	50.8
BT5	14	M	25.3
BT5	14	R	22.5
BT5	14	W	39.4
BT5	14	WB2	10.6
BT5	14	WB3	12.2
BT5	14	WB4	11.1
BT5	14	WM2	7.8
BT5	14	WM3	8.3
BT5	14	WM4	11.2
BT5	15	BL2	11.4
BT5	15	BL3	26.2
BT5	15	BL4	20.1
BT5	15	K	32.5
BT5	15	L, L3	56.7
BT5	15	L2	46
BT5	15	L4	41
BT5	15	M	30.3
BT5	15	R	30.3
BT5	15	W	38
BT5	15	WB2	13.6
BT5	15	WB3	11.8
BT5	15	WB4	11.6
BT5	15	WM2	9.3
BT5	15	WM3	8.3
BT5	15	WM4	9.3
BT5	16	BL2	21.8
BT5	16	BL3	28.6
BT5	16	BL4	19.6
BT5	16	K	21.2
BT5	16	L, L3	50.8
BT5	16	M	24.3
BT5	16	R	22.1
BT5	16	W	36.8
BT5	16	WB2	9.3
BT5	16	WB3	10.8
BT5	16	WB4	12.3
BT5	16	WM2	8.1
BT5	16	WM3	10
BT5	16	WM4	7.8
BT5	17	BL2	23.7
BT5	17	BL3	35
BT5	17	BL4	21.3
BT5	17	K	16
BT5	17	L, L3	49.6
BT5	17	M	16.2
BT5	17	R	14.7
BT5	17	W	39.2
BT5	17	WB2	8.6
BT5	17	WB3	10.6
BT5	17	WB4	9.5
BT5	17	WM2	9.2
BT5	17	WM3	10.3
BT5	17	WM4	9.4
BT5	18	BL2	24.4
BT5	18	BL3	26.6
BT5	18	BL4	19.2
BT5	18	K	20.8
BT5	18	L, L3	46.2
BT5	18	L2	46
BT5	18	L4	41
BT5	18	M	21.3
BT5	18	R	18.8
BT5	18	W	41.2
BT5	18	WB2	8.4
BT5	18	WB3	13.3
BT5	18	WB4	13.6
BT5	18	WM2	6.1
BT5	18	WM3	10.1
BT5	18	WM4	10.5
BT5	19	BL2	17.7
BT5	19	BL3	30.3
BT5	19	BL4	19.9
BT5	19	K	17.1
BT5	19	L, L3	46.1
BT5	19	M	16.4
BT5	19	R	15.2
BT5	19	W	34.8
BT5	19	WB2	10.3
BT5	19	WB3	12.9
BT5	19	WB4	6.7
BT5	19	WM2	8.8
BT5	19	WM3	8.7
BT5	19	WM4	7.1
BT5	20	BL2	18
BT5	20	BL3	30.5
BT5	20	BL4	14.5
BT5	20	K	9.5
BT5	20	L, L3	40
BT5	20	M	13.4
BT5	20	R	9.1
BT5	20	W	34.9
BT5	20	WB2	7.7
BT5	20	WB3	12.5
BT5	20	WB4	11.3
BT5	20	WM2	6
BT5	20	WM3	9.9
BT5	20	WM4	9.6
BT5	21	BL2	18.4
BT5	21	BL3	24.1
BT5	21	BL4	15.2
BT5	21	K	17.7
BT5	21	L, L3	40.8
BT5	21	M	17
BT5	21	R	16.8
BT5	21	W	33.9
BT5	21	WB2	10
BT5	21	WB3	11.3
BT5	21	WB4	12.7
BT5	21	WM2	9.2
BT5	21	WM3	9
BT5	21	WM4	8
BT5	30	BL2	19
BT5	30	BL3	27.9
BT5	30	BL4	15.3
BT5	30	K	20.3
BT5	30	L, L3	48.1
BT5	30	M	22.2
BT5	30	R	20.3
BT5	30	W	38.1
BT5	30	WB2	8.8
BT5	30	WB3	9.8
BT5	30	WB4	9.3
BT5	30	WM2	6.2
BT5	30	WM3	8.6
BT5	30	WM4	6.9
BT5	32	BL2	16.6
BT5	32	BL3	29.7
BT5	32	BL4	16.1
BT5	32	K	15.5
BT5	32	L, L3	43.6
BT5	32	M	15.2
BT5	32	R	13.5
BT5	32	W	34.5
BT5	32	WB2	11.6
BT5	32	WB3	10.7
BT5	32	WB4	9.4
BT5	32	WM2	8.1
BT5	32	WM3	7.4
BT5	32	WM4	7.1
BT6	1	BL2	22.8
BT6	1	BL3	26.9
BT6	1	BL4	12.4
BT6	1	K	12.9
BT6	1	L, L3	40.1
BT6	1	L2	36
BT6	1	L4	33
BT6	1	M	17.8
BT6	1	R	13.5
BT6	1	W	38.6
BT6	1	WB2	8.1
BT6	1	WB3	12
BT6	1	WB4	10
BT6	1	WM2	9.2
BT6	1	WM3	9
BT6	1	WM4	8.6
BT6	2	BL2	17.9
BT6	2	BL3	21.5
BT6	2	BL4	15.4
BT6	2	K	28.5
BT6	2	L, L3	49.2
BT6	2	L2	37
BT6	2	L4	38
BT6	2	M	28.5
BT6	2	R	26.3
BT6	2	W	41.4
BT6	2	WB2	7.7
BT6	2	WB3	10.7
BT6	2	WB4	13.4
BT6	2	WM2	6.6
BT6	2	WM3	8
BT6	2	WM4	9.3
BT6	3	BL2	16.6
BT6	3	BL3	20.5
BT6	3	BL4	16.1
BT6	3	K	24.8
BT6	3	L, L3	44.2
BT6	3	L2	31
BT6	3	L4	38
BT6	3	M	26.1
BT6	3	R	24.3
BT6	3	W	39.8
BT6	3	WB2	8.9
BT6	3	WB3	10
BT6	3	WB4	10.6
BT6	3	WM2	5.4
BT6	3	WM3	7.3
BT6	3	WM4	9.1
BT6	4	BL2	8.6
BT6	4	BL3	18
BT6	4	BL4	17
BT6	4	K	29.1
BT6	4	L, L3	45.8
BT6	4	L2	34
BT6	4	L4	38
BT6	4	M	28.8
BT6	4	R	28.9
BT6	4	W	35.5
BT6	4	WB2	12.5
BT6	4	WB3	8.2
BT6	4	WB4	10.1
BT6	4	WM2	6.3
BT6	4	WM3	8.1
BT6	4	WM4	13.8
BT6	6	BL2	7.1
BT6	6	BL3	16.8
BT6	6	BL4	8.3
BT6	6	K	17.3
BT6	6	L, L3	31.5
BT6	6	L2	30
BT6	6	L4	26
BT6	6	M	15.1
BT6	6	R	15
BT6	6	W	28.2
BT6	6	WB2	8
BT6	6	WB3	13.2
BT6	6	WB4	8.4
BT6	6	WM2	5.3
BT6	6	WM3	4.1
BT6	6	WM4	4.4
BT7	1	BL2	16
BT7	1	BL3	16.4
BT7	1	BL4	6.1
BT7	1	K	18.6
BT7	1	L, L3	35.6
BT7	1	M	20.7
BT7	1	R	19.5
BT7	1	W	33.4
BT7	1	WB2	9.2
BT7	1	WB3	12
BT7	1	WB4	9.7
BT7	1	WM2	4.5
BT7	1	WM3	5.7
BT7	1	WM4	6.2
BT7	2	BL2	12.3
BT7	2	BL3	21
BT7	2	BL4	16.8
BT7	2	K	18.8
BT7	2	L, L3	38.9
BT7	2	M	18.7
BT7	2	R	17.7
BT7	2	W	31.7
BT7	2	WB2	10.2
BT7	2	WB3	11
BT7	2	WB4	9.8
BT7	2	WM2	7.4
BT7	2	WM3	9.2
BT7	2	WM4	8
BT7	3	BL2	13.9
BT7	3	BL3	23.5
BT7	3	BL4	14.9
BT7	3	K	17.5
BT7	3	L, L3	39.9
BT7	3	L2	30
BT7	3	L4	32
BT7	3	M	16.3
BT7	3	R	16.3
BT7	3	W	33
BT7	3	WB2	11.1
BT7	3	WB3	10.2
BT7	3	WB4	8.8
BT7	3	WM2	8.4
BT7	3	WM3	7.1
BT7	3	WM4	8.4
BT7	6	BL2	11
BT7	6	BL3	17.2
BT7	6	BL4	11.9
BT7	6	K	23.2
BT7	6	L, L3	40.5
BT7	6	L4	34
BT7	6	M	22.8
BT7	6	R	23.2
BT7	6	W	35.6
BT7	6	WB2	10.9
BT7	6	WB3	9.4
BT7	6	WB4	13.2
BT7	6	WM2	7.8
BT7	6	WM3	6.2
BT7	6	WM4	6.9
BT8	1	BL2	16
BT8	1	BL3	24.4
BT8	1	BL4	17
BT8	1	K	19.7
BT8	1	L, L3	43.5
BT8	1	M	21.8
BT8	1	R	18.7
BT8	1	W	40.2
BT8	1	WB2	15.8
BT8	1	WB3	9.2
BT8	1	WB4	10.8
BT8	1	WM2	9.7
BT8	1	WM3	11.1
BT8	1	WM4	10.5
BT8	2	BL2	13.2
BT8	2	BL3	21.4
BT8	2	BL4	17.6
BT8	2	K	23.7
BT8	2	L, L3	45
BT8	2	M	24.3
BT8	2	R	23.1
BT8	2	W	35.1
BT8	2	WB2	11.6
BT8	2	WB3	11.2
BT8	2	WB4	10.9
BT8	2	WM2	8.6
BT8	2	WM3	9.3
BT8	2	WM4	8.8
BT8	8	BL2	27.3
BT8	8	BL3	31.6
BT8	8	BL4	19.3
BT8	8	K	24.4
BT8	8	L, L3	54.7
BT8	8	L2	44
BT8	8	L4	40
BT8	8	M	24.1
BT8	8	R	23.1
BT8	8	W	51.3
BT8	8	WB2	14.3
BT8	8	WB3	13.5
BT8	8	WB4	15.1
BT8	8	WM2	12.6
BT8	8	WM3	13.1
BT8	8	WM4	11.1
