# Supplementary material for: LIDAR-based characterization and conservation of the first theropod dinosaur trackways from Arkansas, USA
Source: PLoS One. 2018 Jan 2;13(1):e0190527. doi: 10.1371/journal.pone.0190527 (PMC5749850; doi:10.1371/journal.pone.0190527)
Supplement: S5 Table — Measured by protractor on the hillshade relief map generated from LIDAR data. (XLSX) [file pone.0190527.s006.xlsx]

## Sheet: S5 Table. Trackway orientations
S5 Table. Trackway orientations
Trackway	Azimuth (°)
BT1	321.1
BT2	147
BT3	181.8
BT4	189.3
BT5	196.3
BT6	333.6
BT7	109.1
BT8	26.1
Q1	20.3
Q2	278.2
Q3	322.5
Q4	18.6
Q5	351.8
Q6	275.1
Q7	300.4
Q8	355.9
Q9	314.9
Q10	322.2
Q11	312.4
